# Supplementary material for: Articular surface interactions distinguish dinosaurian locomotor joint poses
Source: Nat Commun. 2024 Feb 16;15:854. doi: 10.1038/s41467-024-44832-z (PMC10873393; doi:10.1038/s41467-024-44832-z)
Supplement: Supplementary file 4 — Supplementary Data 1 [file 41467_2024_44832_MOESM4_ESM.xlsx]

## Sheet: Sheet1
	Cylinder Radius (r)	Cylinder Height (h)	X Minimum (0.75r)	X Maximum	Y Minimum (-0.5r)	Y Maximum (r)	Z minimum	Z maximum (0.1h)
				(1.25r)			(-0.1h)
Guineafowl 1 Ankle	4.34	10.84	3.255	5.4425	-2.17	4.34	-1.084	1.084
Guineafowl 2 Ankle	4.61	11.594	3.458	4.763	-2.305	4.61	-1.159	1.159
Guineafowl 3 Ankle	4.79	12.9	3.593	5.988	-2.395	4.79	-1.29	1.29
Emu Ankle	17.23	46.159	12.923	21.538	-8.615	17.23	-4.616	4.616
Guineafowl MTP III	3.18	4.884	2.385	3.975	-1.59	3.18	-0.488	0.488
Emu MTP III	12	25.368	9	15	-6	12	-2.539	2.539
Deinonychus MTP II	10.733	20.169	8.049	13.416	-5.367	10.733	-2.017	2.017
Deinonychus MTP III	12.837	23.588	9.628	16.046	-6.419	12.837	-2.359	2.359
Deinonychus MTP IV	12.524	21.388	9.393	15.655	-6.262	12.524	-2.139	2.139
Deinonychus II 1-2	10.173	22.018	7.63	12.716	-5.087	10.173	-2.202	2.202
Deinonychus II 2-3	10.874	12.307	8.156	13.593	-5.437	10.874	-1.231	1.231
Deinonychus III 1-2	9.187	19.215	6.89	11.484	-4.594	9.187	-1.922	1.922
Deinonychus III 2-3	7.274	17.038	5.456	9.093	-3.637	7.274	-1.704	1.407
Deinonychus III 3-4	7.302	13.078	5.477	9.128	-3.651	7.302	-1.308	1.308
Deinonychus IV 1-2	8.924	18.493	6.693	11.155	-4.462	8.924	-1.849	1.849
Deinonychus IV 2-3	7.548	17.053	5.661	9.435	-3.774	7.548	-1.705	1.705
Deinonychus IV 3-4	6.489	15.173	4.867	8.111	-3.245	6.489	-1.517	1.517
Deinonychus IV 4-5	6.275	12.369	4.706	7.844	-3.138	6.275	-1.237	1.237
